# Supplementary material for: Bilosomes as Nanoplatform for Oral Delivery and Modulated In Vivo Antimicrobial Activity of Lycopene
Source: Pharmaceuticals (Basel). 2022 Aug 24;15(9):1043. doi: 10.3390/ph15091043 (PMC9505130; doi:10.3390/ph15091043)
Supplement: Supplementary file 1 [file pharmaceuticals-15-01043-s001.zip]

Archive with 1 entries (1 files):
- pharmaceuticals-1847264-supplementary.pdf
